# Supplementary material for: Identification of Potential Meniere's Disease Targets in the Adult Stria Vascularis
Source: Front Neurol. 2021 Feb 5;12:630561. doi: 10.3389/fneur.2021.630561 (PMC7894210; doi:10.3389/fneur.2021.630561)
Supplement: Supplementary Data 2 — Accompanying lists of genes for human studies that examined larger groups of genes as referred to in Supplementary Data 1. [file Data_Sheet_2.XLSX]

## Sheet: Gallego-Martinez 2020
Gene	Study
ABL1	Gallego-Martinez 2020
ABLIM1	Gallego-Martinez 2020
ABLIM2	Gallego-Martinez 2020
ACTB	Gallego-Martinez 2020
ACTC1	Gallego-Martinez 2020
ACTN1	Gallego-Martinez 2020
ACTN4	Gallego-Martinez 2020
ACTR3	Gallego-Martinez 2020
ADAM11	Gallego-Martinez 2020
ADAM23	Gallego-Martinez 2020
ADAMTS1	Gallego-Martinez 2020
ADAMTS4	Gallego-Martinez 2020
ADAMTS9	Gallego-Martinez 2020
ARHGAP12	Gallego-Martinez 2020
ARHGAP5	Gallego-Martinez 2020
ARHGAP8	Gallego-Martinez 2020
ARHGEF15	Gallego-Martinez 2020
ARHGEF6	Gallego-Martinez 2020
ARPC1B	Gallego-Martinez 2020
BCAR1	Gallego-Martinez 2020
BDNF	Gallego-Martinez 2020
BMP1	Gallego-Martinez 2020
BMP4	Gallego-Martinez 2020
BMP6	Gallego-Martinez 2020
BMP7	Gallego-Martinez 2020
BMPR1B	Gallego-Martinez 2020
BMPR2	Gallego-Martinez 2020
BOC	Gallego-Martinez 2020
CAMK2B	Gallego-Martinez 2020
CAMK2D	Gallego-Martinez 2020
CAMK2G	Gallego-Martinez 2020
CDC42	Gallego-Martinez 2020
CDH5	Gallego-Martinez 2020
CDK5	Gallego-Martinez 2020
CFL1	Gallego-Martinez 2020
CFL2	Gallego-Martinez 2020
CLDN10	Gallego-Martinez 2020
CLDN11	Gallego-Martinez 2020
CLDN15	Gallego-Martinez 2020
CLDN16	Gallego-Martinez 2020
CLDN22	Gallego-Martinez 2020
CLDN23	Gallego-Martinez 2020
CLDN3	Gallego-Martinez 2020
CLDN5	Gallego-Martinez 2020
CLDN6	Gallego-Martinez 2020
CLDN7	Gallego-Martinez 2020
CLDN8	Gallego-Martinez 2020
CLDN9	Gallego-Martinez 2020
CTNNA1	Gallego-Martinez 2020
CTNNA2	Gallego-Martinez 2020
CTNNB1	Gallego-Martinez 2020
CTNND1	Gallego-Martinez 2020
CXCL12	Gallego-Martinez 2020
CXCR4	Gallego-Martinez 2020
CYBA	Gallego-Martinez 2020
DLC1	Gallego-Martinez 2020
DPYSL2	Gallego-Martinez 2020
DPYSL5	Gallego-Martinez 2020
EFNA1	Gallego-Martinez 2020
EFNA5	Gallego-Martinez 2020
EFNB1	Gallego-Martinez 2020
EFNB2	Gallego-Martinez 2020
EFNB3	Gallego-Martinez 2020
ENAH	Gallego-Martinez 2020
ENPEP	Gallego-Martinez 2020
ENSG00000130396	Gallego-Martinez 2020
ENSG00000165197	Gallego-Martinez 2020
EPHA1	Gallego-Martinez 2020
EPHA3	Gallego-Martinez 2020
EPHA4	Gallego-Martinez 2020
EPHA5	Gallego-Martinez 2020
EPHA7	Gallego-Martinez 2020
EPHB1	Gallego-Martinez 2020
EPHB2	Gallego-Martinez 2020
EPHB4	Gallego-Martinez 2020
ESAM	Gallego-Martinez 2020
F11R	Gallego-Martinez 2020
FGFR2	Gallego-Martinez 2020
FYN	Gallego-Martinez 2020
FZD1	Gallego-Martinez 2020
FZD10	Gallego-Martinez 2020
FZD3	Gallego-Martinez 2020
FZD5	Gallego-Martinez 2020
FZD6	Gallego-Martinez 2020
GAB1	Gallego-Martinez 2020
GLI1	Gallego-Martinez 2020
GLI3	Gallego-Martinez 2020
GNA14	Gallego-Martinez 2020
GNAI1	Gallego-Martinez 2020
GNAI2	Gallego-Martinez 2020
GNAI3	Gallego-Martinez 2020
GNAO1	Gallego-Martinez 2020
GNAS	Gallego-Martinez 2020
GNB4	Gallego-Martinez 2020
GNG11	Gallego-Martinez 2020
GNG2	Gallego-Martinez 2020
GNG7	Gallego-Martinez 2020
GSK3B	Gallego-Martinez 2020
ICAM1	Gallego-Martinez 2020
IGF1	Gallego-Martinez 2020
ILK	Gallego-Martinez 2020
IRS1	Gallego-Martinez 2020
IRS2	Gallego-Martinez 2020
ITGA3	Gallego-Martinez 2020
ITGA4	Gallego-Martinez 2020
ITGB1	Gallego-Martinez 2020
ITK	Gallego-Martinez 2020
JAM2	Gallego-Martinez 2020
JAM3	Gallego-Martinez 2020
KRAS	Gallego-Martinez 2020
LIMK1	Gallego-Martinez 2020
LIMK2	Gallego-Martinez 2020
LINGO1	Gallego-Martinez 2020
LRRC4	Gallego-Martinez 2020
LRRC4C	Gallego-Martinez 2020
MAPK1	Gallego-Martinez 2020
MAPK10	Gallego-Martinez 2020
MAPK11	Gallego-Martinez 2020
MAPK12	Gallego-Martinez 2020
MAPK13	Gallego-Martinez 2020
MAPK14	Gallego-Martinez 2020
MME	Gallego-Martinez 2020
MMP11	Gallego-Martinez 2020
MMP14	Gallego-Martinez 2020
MMP15	Gallego-Martinez 2020
MMP16	Gallego-Martinez 2020
MMP2	Gallego-Martinez 2020
MMP24	Gallego-Martinez 2020
MMP9	Gallego-Martinez 2020
MRAS	Gallego-Martinez 2020
MSN	Gallego-Martinez 2020
MYL2	Gallego-Martinez 2020
MYL9	Gallego-Martinez 2020
MYLPF	Gallego-Martinez 2020
NCK1	Gallego-Martinez 2020
NFATC2	Gallego-Martinez 2020
NFATC3	Gallego-Martinez 2020
NFATC4	Gallego-Martinez 2020
NGFR	Gallego-Martinez 2020
NOTUM	Gallego-Martinez 2020
NOX3	Gallego-Martinez 2020
NRAS	Gallego-Martinez 2020
NRP1	Gallego-Martinez 2020
NTN3	Gallego-Martinez 2020
NTN4	Gallego-Martinez 2020
NTNG1	Gallego-Martinez 2020
NTNG2	Gallego-Martinez 2020
NTRK2	Gallego-Martinez 2020
NTRK3	Gallego-Martinez 2020
OCLN	Gallego-Martinez 2020
PAK1	Gallego-Martinez 2020
PAK2	Gallego-Martinez 2020
PAK3	Gallego-Martinez 2020
PAK4	Gallego-Martinez 2020
PAK6	Gallego-Martinez 2020
PAPPA2	Gallego-Martinez 2020
PARD3	Gallego-Martinez 2020
PARD6A	Gallego-Martinez 2020
PARD6G	Gallego-Martinez 2020
PDGFA	Gallego-Martinez 2020
PDGFC	Gallego-Martinez 2020
PDK1	Gallego-Martinez 2020
PECAM1	Gallego-Martinez 2020
PIK3CA	Gallego-Martinez 2020
PIK3CB	Gallego-Martinez 2020
PIK3R1	Gallego-Martinez 2020
PIK3R3	Gallego-Martinez 2020
PLCE1	Gallego-Martinez 2020
PLCH1	Gallego-Martinez 2020
PLCH2	Gallego-Martinez 2020
PLXNA2	Gallego-Martinez 2020
PLXNA3	Gallego-Martinez 2020
PLXNA4	Gallego-Martinez 2020
PLXNB1	Gallego-Martinez 2020
PLXNB2	Gallego-Martinez 2020
PLXNC1	Gallego-Martinez 2020
PLXND1	Gallego-Martinez 2020
PPP3CA	Gallego-Martinez 2020
PPP3CB	Gallego-Martinez 2020
PPP3CC	Gallego-Martinez 2020
PPP3R1	Gallego-Martinez 2020
PRKACB	Gallego-Martinez 2020
PRKAR2A	Gallego-Martinez 2020
PRKAR2B	Gallego-Martinez 2020
PRKCA	Gallego-Martinez 2020
PRKCB	Gallego-Martinez 2020
PRKCZ	Gallego-Martinez 2020
PRKD3	Gallego-Martinez 2020
PTCH1	Gallego-Martinez 2020
PTK2	Gallego-Martinez 2020
PTPN11	Gallego-Martinez 2020
PXN	Gallego-Martinez 2020
RAC1	Gallego-Martinez 2020
RAF1	Gallego-Martinez 2020
RAP1A	Gallego-Martinez 2020
RAP1B	Gallego-Martinez 2020
RAP1GAP	Gallego-Martinez 2020
RAPGEF3	Gallego-Martinez 2020
RAPGEF4	Gallego-Martinez 2020
RASA1	Gallego-Martinez 2020
RGS3	Gallego-Martinez 2020
RHOA	Gallego-Martinez 2020
RHOD	Gallego-Martinez 2020
ROBO1	Gallego-Martinez 2020
ROBO2	Gallego-Martinez 2020
ROCK1	Gallego-Martinez 2020
ROCK2	Gallego-Martinez 2020
RRAS	Gallego-Martinez 2020
RYK	Gallego-Martinez 2020
SDC2	Gallego-Martinez 2020
SDCBP	Gallego-Martinez 2020
SEMA3A	Gallego-Martinez 2020
SEMA3B	Gallego-Martinez 2020
SEMA3C	Gallego-Martinez 2020
SEMA3E	Gallego-Martinez 2020
SEMA3F	Gallego-Martinez 2020
SEMA4B	Gallego-Martinez 2020
SEMA4C	Gallego-Martinez 2020
SEMA4D	Gallego-Martinez 2020
SEMA4F	Gallego-Martinez 2020
SEMA4G	Gallego-Martinez 2020
SEMA5A	Gallego-Martinez 2020
SEMA5B	Gallego-Martinez 2020
SEMA6A	Gallego-Martinez 2020
SEMA6B	Gallego-Martinez 2020
SEMA6D	Gallego-Martinez 2020
SEMA7A	Gallego-Martinez 2020
SHC1	Gallego-Martinez 2020
SLIT2	Gallego-Martinez 2020
SLIT3	Gallego-Martinez 2020
SMO	Gallego-Martinez 2020
SRGAP1	Gallego-Martinez 2020
SRGAP2	Gallego-Martinez 2020
SRGAP3	Gallego-Martinez 2020
SSH1	Gallego-Martinez 2020
SSH3	Gallego-Martinez 2020
STK36	Gallego-Martinez 2020
THY1	Gallego-Martinez 2020
TIMP2	Gallego-Martinez 2020
TIMP3	Gallego-Martinez 2020
TRPC1	Gallego-Martinez 2020
TRPC3	Gallego-Martinez 2020
TRPC6	Gallego-Martinez 2020
TUBA4A	Gallego-Martinez 2020
TUBB2B	Gallego-Martinez 2020
TUBB4A	Gallego-Martinez 2020
TUBB4B	Gallego-Martinez 2020
TUBB6	Gallego-Martinez 2020
UNC5C	Gallego-Martinez 2020
UNC5D	Gallego-Martinez 2020
VASP	Gallego-Martinez 2020
VAV1	Gallego-Martinez 2020
VAV2	Gallego-Martinez 2020
VAV3	Gallego-Martinez 2020
VCAM1	Gallego-Martinez 2020
VCL	Gallego-Martinez 2020
WIPF1	Gallego-Martinez 2020
WNT3	Gallego-Martinez 2020
WNT4	Gallego-Martinez 2020
WNT5A	Gallego-Martinez 2020
WNT5B	Gallego-Martinez 2020
WNT7A	Gallego-Martinez 2020
WNT7B	Gallego-Martinez 2020

## Sheet: Gallego-Martinez 2019
Gene	Study
ACTG1	Gallego-Martinez 2019
ADD1	Gallego-Martinez 2019
ARNT2	Gallego-Martinez 2019
CCDC50	Gallego-Martinez 2019
CEACAM16	Gallego-Martinez 2019
CLDN14	Gallego-Martinez 2019
COCH	Gallego-Martinez 2019
DPT	Gallego-Martinez 2019
DTNA	Gallego-Martinez 2019
POU4F3	Gallego-Martinez 2019
WHRN	Gallego-Martinez 2019
NR3B2	Gallego-Martinez 2019
ESPN	Gallego-Martinez 2019
EYA4	Gallego-Martinez 2019
FAM107B	Gallego-Martinez 2019
FAM136A	Gallego-Martinez 2019
GJB2	Gallego-Martinez 2019
GRHL2	Gallego-Martinez 2019
KCNE1	Gallego-Martinez 2019
KCNE3	Gallego-Martinez 2019
KCNJ10	Gallego-Martinez 2019
KCNQ1	Gallego-Martinez 2019
KCNQ4	Gallego-Martinez 2019
MARVELD2	Gallego-Martinez 2019
MICA	Gallego-Martinez 2019
MIF	Gallego-Martinez 2019
MSRB3	Gallego-Martinez 2019
MYH14	Gallego-Martinez 2019
MYO7A	Gallego-Martinez 2019
NFKB1	Gallego-Martinez 2019
P2RX2	Gallego-Martinez 2019
PNPT1	Gallego-Martinez 2019
PRKCB	Gallego-Martinez 2019
RDX	Gallego-Martinez 2019
SEMA3D	Gallego-Martinez 2019
SLC12A2	Gallego-Martinez 2019
SLC26A4	Gallego-Martinez 2019
THAP1	Gallego-Martinez 2019
TJP2	Gallego-Martinez 2019
TLR10	Gallego-Martinez 2019
TPRN	Gallego-Martinez 2019
TRIOBP	Gallego-Martinez 2019
USH1C	Gallego-Martinez 2019
USH1G	Gallego-Martinez 2019
WFS1	Gallego-Martinez 2019

## Sheet: Li 2017
Gene	Study
ADD1	Li 2017
ADD2	Li 2017
ADD3	Li 2017
NPR1	Li 2017
NPR2	Li 2017
NPR3	Li 2017
AQP1	Li 2017
AQP2	Li 2017
AQP3	Li 2017
AQP4	Li 2017
AQP5	Li 2017
AQP6	Li 2017
CACNA1A	Li 2017
CAV1	Li 2017
CGA	Li 2017
CHGA	Li 2017
COCH	Li 2017
CTLA4	Li 2017
DEFB1	Li 2017
DIAPH1	Li 2017
WFS1	Li 2017
POU4F3	Li 2017
GJB3	Li 2017
GJB6	Li 2017
DTNA	Li 2017
ESR1	Li 2017
ESR2	Li 2017
FAM136A	Li 2017
FCHO1	Li 2017
FCHO2	Li 2017
FLNA	Li 2017
GLAST1	Li 2017
GPX1	Li 2017
HCFC1	Li 2017
HLA-A	Li 2017
HLA-B	Li 2017
HLA-C	Li 2017
HLA-DPA2	Li 2017
HLA-DRB1	Li 2017
HLA-DQA1	Li 2017
HSPA1A	Li 2017
IFNG	Li 2017
IL1A	Li 2017
IL1B	Li 2017
KCNA1	Li 2017
KCNE1	Li 2017
KCNE3	Li 2017
KCNQ4	Li 2017
LTF	Li 2017
MICA	Li 2017
MIF	Li 2017
MRPS12	Li 2017
MTHFR	Li 2017
MTNR1B	Li 2017
MTR	Li 2017
MTRR	Li 2017
NDUFS2	Li 2017
NAGA	Li 2017
NFKB1	Li 2017
SLC12A2	Li 2017
NOS2	Li 2017
NOS3	Li 2017
NOTCH3	Li 2017
PARP1	Li 2017
PON1	Li 2017
PON2	Li 2017
PTPN22	Li 2017
CCL5	Li 2017
REL	Li 2017
SIK1	Li 2017
SLC26A4	Li 2017
SLC8A1	Li 2017
SOD2	Li 2017
TFB1M	Li 2017
TLR10	Li 2017
TLR3	Li 2017
TLR4	Li 2017
TLR7	Li 2017
TLR8	Li 2017
TNF	Li 2017
TNFAIP3	Li 2017
TNIP1	Li 2017
AVPR2	Li 2017
VHL	Li 2017

## Sheet: Oh 2020
Gene	Study
ADD1	Oh 2020
AQP4	Oh 2020
AQP5	Oh 2020
CAV1	Oh 2020
CCL2	Oh 2020
CCL5	Oh 2020
CD4	Oh 2020
CHGA	Oh 2020
CXCL10	Oh 2020
CXCL9	Oh 2020
DPT	Oh 2020
DTNA	Oh 2020
FAM136A	Oh 2020
GPX4	Oh 2020
GPX5	Oh 2020
HCFC1	Oh 2020
HLA-C	Oh 2020
HLA-DRB1	Oh 2020
HSPA1A	Oh 2020
IL 10	Oh 2020
IL 18	Oh 2020
IL 1A	Oh 2020
IL-1R1	Oh 2020
IL-6	Oh 2020
KCNE1	Oh 2020
KCNE3	Oh 2020
MICA	Oh 2020
MIF-173	Oh 2020
MTHFR	Oh 2020
MYD88	Oh 2020
NFKB1	Oh 2020
NOS3	Oh 2020
NOTCH2	Oh 2020
PARP-1	Oh 2020
PRKCB	Oh 2020
PTGS2	Oh 2020
PTPN22	Oh 2020
SEMA3D	Oh 2020
SIK1	Oh 2020
SLC44A2	Oh 2020
SLC8A1	Oh 2020
TLR10	Oh 2020
TLR2	Oh 2020
TLR9	Oh 2020
TNF	Oh 2020

## Sheet: Roman-Naranjo 2020
Gene	Study
ACTG1	Roman-Naranjo 2020
ADCY1	Roman-Naranjo 2020
AIFM1	Roman-Naranjo 2020
ANAPC15	Roman-Naranjo 2020
BDP1	Roman-Naranjo 2020
BSND	Roman-Naranjo 2020
C10orf105	Roman-Naranjo 2020
CABP2	Roman-Naranjo 2020
CCDC50	Roman-Naranjo 2020
CD164	Roman-Naranjo 2020
CDC14A	Roman-Naranjo 2020
CDH23	Roman-Naranjo 2020
CEACAM16	Roman-Naranjo 2020
CIB2	Roman-Naranjo 2020
CLDN14	Roman-Naranjo 2020
CLDN9	Roman-Naranjo 2020
CLIC5	Roman-Naranjo 2020
COCH	Roman-Naranjo 2020
COL11A1	Roman-Naranjo 2020
COL11A2	Roman-Naranjo 2020
COL4A6	Roman-Naranjo 2020
CRYM	Roman-Naranjo 2020
DCDC2	Roman-Naranjo 2020
DIABLO	Roman-Naranjo 2020
DIAPH1	Roman-Naranjo 2020
DMXL2	Roman-Naranjo 2020
ELMOD3	Roman-Naranjo 2020
EPS8	Roman-Naranjo 2020
EPS8L2	Roman-Naranjo 2020
ESPN	Roman-Naranjo 2020
ESRP1	Roman-Naranjo 2020
ESRRB	Roman-Naranjo 2020
EYA4	Roman-Naranjo 2020
GAB1	Roman-Naranjo 2020
GIPC3	Roman-Naranjo 2020
GJB2	Roman-Naranjo 2020
GJB3	Roman-Naranjo 2020
GJB6	Roman-Naranjo 2020
GPSM2	Roman-Naranjo 2020
GRAP	Roman-Naranjo 2020
GRHL2	Roman-Naranjo 2020
GRXCR1	Roman-Naranjo 2020
GRXCR2	Roman-Naranjo 2020
GSDME	Roman-Naranjo 2020
HGF	Roman-Naranjo 2020
HOMER2	Roman-Naranjo 2020
IFNLR1	Roman-Naranjo 2020
ILDR1	Roman-Naranjo 2020
KARS	Roman-Naranjo 2020
KCNQ4	Roman-Naranjo 2020
KITLG	Roman-Naranjo 2020
LHFPL5	Roman-Naranjo 2020
LMX1A	Roman-Naranjo 2020
LOXHD1	Roman-Naranjo 2020
LRTOMT	Roman-Naranjo 2020
MARVELD2	Roman-Naranjo 2020
MCM2	Roman-Naranjo 2020
MET	Roman-Naranjo 2020
MIRN96	Roman-Naranjo 2020
MPZL2	Roman-Naranjo 2020
MSRB3	Roman-Naranjo 2020
MYH14	Roman-Naranjo 2020
MYH9	Roman-Naranjo 2020
MYO15A	Roman-Naranjo 2020
MYO3A	Roman-Naranjo 2020
MYO6	Roman-Naranjo 2020
MYO7A	Roman-Naranjo 2020
NARS2	Roman-Naranjo 2020
NLRP3	Roman-Naranjo 2020
OSBPL2	Roman-Naranjo 2020
OTOA	Roman-Naranjo 2020
OTOF	Roman-Naranjo 2020
OTOG	Roman-Naranjo 2020
OTOGL	Roman-Naranjo 2020
P2RX2	Roman-Naranjo 2020
PCDH15	Roman-Naranjo 2020
PDE1C	Roman-Naranjo 2020
PDZD7	Roman-Naranjo 2020
PJVK	Roman-Naranjo 2020
PNPT1	Roman-Naranjo 2020
POU3F4	Roman-Naranjo 2020
POU4F3	Roman-Naranjo 2020
PPIP5K2	Roman-Naranjo 2020
PRPS1	Roman-Naranjo 2020
PTPRQ	Roman-Naranjo 2020
RDX	Roman-Naranjo 2020
REST	Roman-Naranjo 2020
RIPOR2	Roman-Naranjo 2020
ROR1	Roman-Naranjo 2020
S1PR2	Roman-Naranjo 2020
SERPINB6	Roman-Naranjo 2020
SIX1	Roman-Naranjo 2020
SLC17A8	Roman-Naranjo 2020
SLC22A4	Roman-Naranjo 2020
SLC26A4	Roman-Naranjo 2020
SLC26A5	Roman-Naranjo 2020
SMPX	Roman-Naranjo 2020
SPNS2	Roman-Naranjo 2020
STRC	Roman-Naranjo 2020
SYNE4	Roman-Naranjo 2020
TBC1D24	Roman-Naranjo 2020
TECTA	Roman-Naranjo 2020
TJP2	Roman-Naranjo 2020
TMC1	Roman-Naranjo 2020
TMEM132E	Roman-Naranjo 2020
TMIE	Roman-Naranjo 2020
TMPRSS3	Roman-Naranjo 2020
TNC	Roman-Naranjo 2020
TPRN	Roman-Naranjo 2020
TRIOBP	Roman-Naranjo 2020
TRRAP	Roman-Naranjo 2020
TSPEAR	Roman-Naranjo 2020
USH1C	Roman-Naranjo 2020
WBP2	Roman-Naranjo 2020
WFS1	Roman-Naranjo 2020
WHRN	Roman-Naranjo 2020

## Sheet: Sun 2018
Gene	Study
Aadac	Sun 2018
Abo	Sun 2018
Adora1	Sun 2018
Akap6	Sun 2018
Alas2	Sun 2018
Alox12	Sun 2018
Alpk2	Sun 2018
Alpl	Sun 2018
Alpl1	Sun 2018
Amelx	Sun 2018
Ank2	Sun 2018
Anxa10	Sun 2018
Aoc1	Sun 2018
Areg	Sun 2018
Atp13a5	Sun 2018
Atp1a4	Sun 2018
Atp1b2	Sun 2018
Atp6v0c	Sun 2018
Atp6v1g3	Sun 2018
Bmp6	Sun 2018
Btbd17	Sun 2018
Btnl3	Sun 2018
Btnlb	Sun 2018
C1qa	Sun 2018
C1qb	Sun 2018
C1qtnf1	Sun 2018
C3ar1	Sun 2018
Ca2	Sun 2018
Cacna1a	Sun 2018
Cacna2d1	Sun 2018
Calca	Sun 2018
Calcb	Sun 2018
Car12	Sun 2018
Cav1	Sun 2018
Cckar	Sun 2018
Ccl14	Sun 2018
Ccl15	Sun 2018
Ccl16	Sun 2018
Ccl23	Sun 2018
Ccl3l3	Sun 2018
Ccl4l2	Sun 2018
Ccl8	Sun 2018
Ccr10	Sun 2018
Ccr3	Sun 2018
Cd38	Sun 2018
Cdhr4	Sun 2018
Ceacam22p	Sun 2018
Chi3l1	Sun 2018
Chrm4	Sun 2018
Chrna10	Sun 2018
Cir2dp1	Sun 2018
Ckb	Sun 2018
Cldn16	Sun 2018
Cldn23	Sun 2018
Clic2	Sun 2018
Cllu1os	Sun 2018
Cngb1	Sun 2018
Cntnap3	Sun 2018
Col26a1	Sun 2018
Corin	Sun 2018
Cps1	Sun 2018
Crocc2	Sun 2018
Csmd1	Sun 2018
Csnk1a1l	Sun 2018
Cxcl1	Sun 2018
Cxcl10	Sun 2018
Cxcl11	Sun 2018
Cxcl12	Sun 2018
Cxcl5	Sun 2018
Cxcl9	Sun 2018
Cxcr2	Sun 2018
Cyp11b2	Sun 2018
Cyp2f1	Sun 2018
Cyp4a11	Sun 2018
Cypf43	Sun 2018
Ddit4	Sun 2018
Ddx3y	Sun 2018
Dgcr6	Sun 2018
Dgk1	Sun 2018
Dnm1p33	Sun 2018
Dpy5	Sun 2018
Drc1	Sun 2018
Drd4	Sun 2018
Edn2	Sun 2018
Ednrb	Sun 2018
Egr3	Sun 2018
Eif2ak1	Sun 2018
Elfn1-as1	Sun 2018
Elovl4	Sun 2018
Epb42	Sun 2018
Ephb2	Sun 2018
Epo	Sun 2018
Ereg	Sun 2018
F2	Sun 2018
F2r	Sun 2018
F2rl3	Sun 2018
Fam3b	Sun 2018
Fam71e1	Sun 2018
Famm166a	Sun 2018
Fcgr36	Sun 2018
Ffar1	Sun 2018
Fgf12	Sun 2018
Fgf2	Sun 2018
Fhl1	Sun 2018
Fibcd1	Sun 2018
Folr1	Sun 2018
Foxe1	Sun 2018
Fpr3	Sun 2018
Frmpd2B	Sun 2018
Fut1	Sun 2018
Gabrb2	Sun 2018
Galr2	Sun 2018
Gata2	Sun 2018
Gbp7	Sun 2018
Gcm1	Sun 2018
Gldc	Sun 2018
Glipr1l2	Sun 2018
Gng3	Sun 2018
Gper1	Sun 2018
Gpr17	Sun 2018
Gpr20	Sun 2018
Gpr32	Sun 2018
Gpr55	Sun 2018
Grin1	Sun 2018
Gsta1	Sun 2018
Gstm1	Sun 2018
Hba1	Sun 2018
Hba2	Sun 2018
Hbegf	Sun 2018
Hcar2	Sun 2018
Hcar3	Sun 2018
Hcg9	Sun 2018
Hcrt	Sun 2018
Hes4	Sun 2018
Hfe2	Sun 2018
Hfm1	Sun 2018
Hif3a	Sun 2018
Hla-dqb2	Sun 2018
Hmox1	Sun 2018
Hnf17	Sun 2018
Hrh4	Sun 2018
Htr2a	Sun 2018
Ifi6	Sun 2018
Ifitm4p	Sun 2018
Il17d	Sun 2018
Il23R	Sun 2018
Il23R	Sun 2018
Jph4	Sun 2018
Kcna5	Sun 2018
Kcnj2	Sun 2018
Kdm6d	Sun 2018
Kel	Sun 2018
Kif7	Sun 2018
Krt17p1	Sun 2018
Krt23	Sun 2018
Krtsp42	Sun 2018
Ky	Sun 2018
Lcn2	Sun 2018
Lep	Sun 2018
Letm2	Sun 2018
Lipc	Sun 2018
Lpar4	Sun 2018
Lum	Sun 2018
Lypd2	Sun 2018
Map7d2	Sun 2018
Marco	Sun 2018
Mchr1	Sun 2018
Mcur1	Sun 2018
Mettl7b	Sun 2018
Micd	Sun 2018
Mme	Sun 2018
Mmp1	Sun 2018
Mrps36p4	Sun 2018
Msr1	Sun 2018
Mt1x	Sun 2018
Mt2a	Sun 2018
Mt2p1	Sun 2018
Mt3	Sun 2018
Mybph	Sun 2018
Myl4	Sun 2018
Myoc	Sun 2018
Myrfl	Sun 2018
Nbf13p	Sun 2018
Ncmap	Sun 2018
Necab2	Sun 2018
Nkain2	Sun 2018
Nol3	Sun 2018
Npap1p2	Sun 2018
Npm1p35	Sun 2018
Npnt	Sun 2018
Npr1	Sun 2018
Nrarp	Sun 2018
Nrg1	Sun 2018
Nsfp1	Sun 2018
Ntsr1	Sun 2018
Olfm1	Sun 2018
Or3a3	Sun 2018
Ostcp5	Sun 2018
Oxtr	Sun 2018
P2rx7	Sun 2018
P2ry2	Sun 2018
Pacerr	Sun 2018
Palm	Sun 2018
Pcdhga12	Sun 2018
Pdk4	Sun 2018
Per1	Sun 2018
Pgbd4p3	Sun 2018
Plek2	Sun 2018
Ppp1r17	Sun 2018
Prdx2p4	Sun 2018
Prkd1	Sun 2018
Prky	Sun 2018
prss35	Sun 2018
Psphp1	Sun 2018
Pth1r	Sun 2018
Pto52	Sun 2018
Pvalb	Sun 2018
Rab39a	Sun 2018
Ramp3	Sun 2018
Rgn	Sun 2018
Ror2	Sun 2018
Rps4y1	Sun 2018
Rpsap47	Sun 2018
Rsph1	Sun 2018
Ryr2	Sun 2018
S100a14	Sun 2018
Scara5	Sun 2018
Scn7a	Sun 2018
Sco2	Sun 2018
Scrt2	Sun 2018
Sema6b	Sun 2018
Sgk1	Sun 2018
Shroom3	Sun 2018
Siglec	Sun 2018
Siglec1	Sun 2018
Siglec29p	Sun 2018
Slc11a1	Sun 2018
Slc12a5	Sun 2018
Slc24a3	Sun 2018
Slc25a24p2	Sun 2018
Slc25a27	Sun 2018
Slc26a5	Sun 2018
Slc26a7	Sun 2018
Slc2a3	Sun 2018
Slc34a2	Sun 2018
Slc35g1	Sun 2018
Slc4a1	Sun 2018
Slc4a10	Sun 2018
Slc4a3	Sun 2018
Slc7a8	Sun 2018
Slc8a2	Sun 2018
Slc8a3	Sun 2018
Slc9a2	Sun 2018
Slc9c1	Sun 2018
Slc9c2	Sun 2018
Smim2	Sun 2018
Snca	Sun 2018
Snora70	Sun 2018
Snord3B-1	Sun 2018
Sorc53	Sun 2018
Spx	Sun 2018
Steap2	Sun 2018
Steap3	Sun 2018
Steap4	Sun 2018
Sytl5	Sun 2018
Tbc1d3f	Sun 2018
Tceb3cl2	Sun 2018
Tcn2	Sun 2018
Tcp10l	Sun 2018
Tgfb2	Sun 2018
Tgm2	Sun 2018
Thcat158	Sun 2018
Tm4sf1	Sun 2018
Tmem176a	Sun 2018
Tmem176a	Sun 2018
Tmem176b	Sun 2018
Tmem176b	Sun 2018
Tmem178a	Sun 2018
Tmem51	Sun 2018
Tmem64	Sun 2018
Tmsd4y	Sun 2018
Tnfsf11	Sun 2018
TnnI3	Sun 2018
Tnnt2	Sun 2018
Tpo	Sun 2018
Tpsab1	Sun 2018
Tpte2p6	Sun 2018
Trbv6	Sun 2018
Trpc6	Sun 2018
Trpm8	Sun 2018
Ttty14	Sun 2018
Tubb3	Sun 2018
Txlngy	Sun 2018
Unc5b	Sun 2018
Utf1	Sun 2018
Uty	Sun 2018
Wnk2	Sun 2018
Wnk4	Sun 2018
Xist	Sun 2018
Xk	Sun 2018
Xkr3	Sun 2018
Ywhaep7	Sun 2018
Zfp57	Sun 2018
Zfy	Sun 2018
Zscan23	Sun 2018

## Sheet: Teggi 2017
Gene	Study
ADD1	Teggi 2017
ADD2	Teggi 2017
ADD3	Teggi 2017
CYP7A1	Teggi 2017
CYP11B2	Teggi 2017
DRD1	Teggi 2017
GP2	Teggi 2017
HSD3B1	Teggi 2017
LSS	Teggi 2017
NEDD4L	Teggi 2017
NKAIN2	Teggi 2017
NKAIN3	Teggi 2017
PKD2	Teggi 2017
PRKG1	Teggi 2017
SIK1	Teggi 2017
SLC8A1	Teggi 2017
SLC12A1	Teggi 2017
SLC12A3	Teggi 2017
SLC24A3	Teggi 2017
TRPC6	Teggi 2017

## Sheet: Vrabec 2008
Gene	Study
ATP1A1	Vrabec 2008
ATP1A2	Vrabec 2008
ATP1B2	Vrabec 2008
BCL11B	Vrabec 2008
CACNA1A	Vrabec 2008
CASP3	Vrabec 2008
CCL5	Vrabec 2008
CDK2	Vrabec 2008
CDKN3	Vrabec 2008
CNTF	Vrabec 2008
COCH	Vrabec 2008
CREB3	Vrabec 2008
HCFC1	Vrabec 2008
HTR2A	Vrabec 2008
ICAM1	Vrabec 2008
IFNG	Vrabec 2008
IL6	Vrabec 2008
IL9	Vrabec 2008
IL10	Vrabec 2008
JAK1	Vrabec 2008
KCNE1	Vrabec 2008
NFKB1	Vrabec 2008
NGFB	Vrabec 2008
NR2C2	Vrabec 2008
POLB	Vrabec 2008
POU2F1	Vrabec 2008
POU3F4	Vrabec 2008
PVRL1	Vrabec 2008
PVRL2	Vrabec 2008
RENBP	Vrabec 2008
SETD9	Vrabec 2008
SLC12A2	Vrabec 2008
STAT1	Vrabec 2008
STAT3	Vrabec 2008
STAT5	Vrabec 2008
TNF	Vrabec 2008
TNFRSF1A	Vrabec 2008
TNFRSF1B	Vrabec 2008
TRPV1	Vrabec 2008
ZF	Vrabec 2008
